# Supplementary material for: Identification of immune signatures in Parkinson’s disease based on co-expression networks
Source: Front Genet. 2023 Jan 17;14:1090382. doi: 10.3389/fgene.2023.1090382 (PMC9886886; doi:10.3389/fgene.2023.1090382)
Supplement: Supplementary file 1 [file Table2.XLSX]

## Sheet: Sheet1
Table 1. The dilution factors of the primary and secondary antibodies
Antibodies	Manufacturer	Article number	dilution factor
PSMB7	cst	13207	1:1000
GRIN1	Affinity	AF6406	1:2000
NME1	Affinity	DF6062	1:2000
SIN3B	Affinity	AF9199	1:1000
HABP4	Proteintech	10729-1-AP	1:2000
STX1A	BOSTER	M01961-3	1:5000
β-Actin	Proteintech	66009-1-Ig	1:25000
anti-goat IgG	Servicebio	GB23303	1:3000
anti-mouse IgG	Servicebio	GB23301	1:5000
