# Supplementary material for: Identification of immune signatures in Parkinson’s disease based on co-expression networks
Source: Front Genet. 2023 Jan 17;14:1090382. doi: 10.3389/fgene.2023.1090382 (PMC9886886; doi:10.3389/fgene.2023.1090382)
Supplement: Supplementary file 2 [file Table3.XLSX]

## Sheet: corrnate_corr
Supplementary Table 3 The immune- or PD-directed neighbour co-expressed network (IOPDNC network).
gene1	gene1_Type	gene2	gene2_Type	cor	p	FDR
ABCF1	other	EIF6	immune	0.836455	6.61e-07	5.63e-06
ABL1	immune_PD	CREB1	immune_PD	0.726736	8.58e-05	0.000122347
ABL1	immune_PD	RASA1	other	-0.718273	0.000113429	0.000144183
AGTPBP1	other	CYCS	other	0.700535	0.000197294	0.000198668
AHSA1	PD	HSP90AA1	immune_PD	0.896904	6.87e-09	2.59e-07
AKR7A2	other	AKR7A3	other	0.861585	1.29e-07	1.88e-06
ANXA7	other	SRI	other	0.745339	4.48e-05	8.31e-05
AP2M1	other	RUNDC3A	other	0.714114	0.000129617	0.000155895
ARHGAP5	other	ITGB1	immune	0.826818	1.15e-06	8.15e-06
ARHGEF1	other	CNKSR1	other	0.715021	0.000125927	0.000153279
ARHGEF11	other	MAP1A	other	0.835307	7.08e-07	5.89e-06
ATF1	other	CREM	other	0.745549	4.45e-05	8.27e-05
ATN1	PD	PSMA3	other	-0.711642	0.000140164	0.000163134
ATN1	PD	RAD54L2	other	0.714181	0.00012934	0.000155703
ATP6V1E1	other	ATP6V1G1	other	0.775248	1.39e-05	4.05e-05
BAG1	PD	BCL2L1	PD	-0.754986	3.13e-05	6.68e-05
BCAP31	other	VAMP1	other	0.767742	1.9e-05	4.92e-05
BGN	other	COL1A2	other	0.778523	1.21e-05	3.72e-05
C1D	other	TSNAX	other	0.711132	0.000142426	0.000164666
C8A	immune	C8G	immune	0.792536	6.54e-06	2.51e-05
CASP4	immune	PLA2G4A	immune	0.744464	4.63e-05	8.47e-05
CASP7	PD	TNFRSF1A	other	0.745891	4.39e-05	8.21e-05
CASP8	immune_PD	TRAF2	immune_PD	0.736332	6.18e-05	0.000100671
CBX1	other	DNMT1	PD	0.739427	5.54e-05	9.43e-05
CDK2AP1	other	POLA1	other	0.712953	0.00013448	0.000159281
CDK5	PD	AMPH	other	0.942842	1.73e-11	4.82e-09
CDK5	PD	DCX	other	0.786495	8.59e-06	2.99e-05
CDK5	PD	MAPK10	immune_PD	0.807486	3.2e-06	1.59e-05
CDK5	PD	NDEL1	other	0.809256	2.93e-06	1.5e-05
CDK5R1	PD	AMPH	other	0.903894	3.39e-09	1.61e-07
CFLAR	other	RIPK1	immune_PD	0.758045	2.79e-05	6.23e-05
CLTB	other	PQBP1	immune_PD	0.725021	9.09e-05	0.000126534
CLTC	other	CLTB	other	0.701341	0.000192557	0.000195913
COPB2	other	ARCN1	other	0.798425	4.97e-06	2.11e-05
COPB2	other	SACM1L	other	0.707648	0.000158778	0.000175338
COPS6	other	COPS3	other	0.863441	1.13e-07	1.72e-06
COPS6	other	COPS5	PD	0.936301	5.23e-11	9.98e-09
COPS6	other	CUL1	PD	0.747592	4.13e-05	7.91e-05
COPS8	other	COPS7A	other	0.774345	1.45e-05	4.15e-05
CREBBP	immune	AP1B1	other	-0.777964	1.24e-05	3.78e-05
CREBBP	immune	MSX1	PD	0.768791	1.82e-05	4.79e-05
CREG1	other	RB1	immune_PD	0.762599	2.33e-05	5.58e-05
CRMP1	PD	LRRC1	other	-0.700872	0.000195306	0.000197518
CRMP1	PD	PSMD11	PD	0.741929	5.07e-05	8.95e-05
CRYBA1	other	CRYBB3	other	0.734914	6.49e-05	0.000103677
CSF2RB	immune	HCK	immune	0.807158	3.25e-06	1.61e-05
CSNK2A1	other	ACAT2	other	0.781993	1.05e-05	3.39e-05
CSNK2A1	other	GPI	immune	0.771077	1.66e-05	4.52e-05
CSNK2A1	other	VAMP4	other	0.747201	4.19e-05	7.98e-05
CSTF2	other	CHD3	other	0.763973	2.21e-05	5.4e-05
CTNNA1	other	DLG1	immune_PD	0.735966	6.26e-05	0.000101442
CYBB	immune_PD	NCF2	immune	0.779737	1.15e-05	3.6e-05
DCTN2	other	ZW10	other	0.828472	1.05e-06	7.66e-06
DDX1	immune	CSTF2	other	0.741457	5.16e-05	9.04e-05
DDX1	immune	RELA	immune	-0.792166	6.65e-06	2.54e-05
DLGAP1	other	DLGAP2	other	0.717127	0.000117703	0.00014733
DNAJA3	immune	RASA1	other	0.738209	5.79e-05	9.68e-05
DNMT1	PD	EED	other	0.743881	4.73e-05	8.58e-05
DUSP3	immune	MAP2K2	PD	0.716076	0.000121747	0.000150249
EIF3B	other	EIF3G	other	0.701246	0.000193112	0.000196237
EIF3F	other	HAX1	immune	0.774736	1.43e-05	4.11e-05
ENO2	PD	HABP4	other	0.916579	8.13e-10	6.15e-08
EPB41L3	other	YWHAB	other	0.727076	8.49e-05	0.000121535
F2	immune_PD	PROZ	other	0.733608	6.79e-05	0.000106517
FARP2	immune	SRC	immune	0.83897	5.69e-07	5.09e-06
FEN1	other	APEX1	PD	0.776304	1.33e-05	3.94e-05
FEZ2	other	FEZ1	PD	0.739975	5.44e-05	9.33e-05
GAS1	other	SHH	immune_PD	0.835571	6.97e-07	5.83e-06
GDI2	other	RAB5A	other	0.839311	5.57e-07	5.01e-06
GEMIN7	other	SNRPD2	other	0.763357	2.26e-05	5.48e-05
GFRA1	other	RET	immune_PD	0.894531	8.63e-09	3.03e-07
GOLM1	other	ELAC2	other	0.714988	0.000126057	0.000153371
GPRASP1	other	AGTR1	PD	0.778921	1.19e-05	3.68e-05
GPRASP1	other	GRM1	other	0.869846	7.02e-08	1.25e-06
GRIN1	PD	MAP2	PD	0.71091	0.000143425	0.000165329
GRIN1	PD	SPTAN1	other	0.816079	2.06e-06	1.19e-05
GRM1	other	TUBB	immune	0.760321	2.55e-05	5.9e-05
GSTM2	PD	GSTM1	PD	0.958317	6.71e-13	5.68e-10
GTF2B	other	NCOA4	other	0.912851	1.26e-09	8.29e-08
HDAC1	PD	BRCA1	other	0.701224	0.000193241	0.000196308
HDAC1	PD	MORF4L2	other	-0.800643	4.47e-06	1.97e-05
HDAC1	PD	NFKB1	PD	0.732082	7.16e-05	0.000109881
HDAC1	PD	SIN3B	other	-0.750169	3.75e-05	7.47e-05
HDAC6	PD	TUBB	immune	0.865802	9.5e-08	1.53e-06
HLA-E	immune	B2M	immune	0.779987	1.14e-05	3.58e-05
HNRNPD	other	LDHA	other	0.766444	2e-05	5.08e-05
HSPB1	PD	CRYAB	PD	0.783959	9.6e-06	3.21e-05
IARS	other	GARS	other	0.894899	8.33e-09	2.96e-07
IDH3B	other	IDH3G	other	0.855012	2.04e-07	2.55e-06
IFI16	immune	ID3	other	0.762183	2.37e-05	5.64e-05
IL6ST	immune	IL6R	immune	0.714402	0.000128436	0.000155061
IMMT	PD	CCT5	other	0.726521	8.65e-05	0.000122861
IMMT	PD	PLA2G15	other	0.775295	1.39e-05	4.05e-05
IMPA1	other	CALB1	PD	0.738184	5.79e-05	9.69e-05
INPPL1	immune	ABL1	immune_PD	0.790186	7.28e-06	2.69e-05
IQGAP1	other	PRKACA	PD	-0.751522	3.57e-05	7.24e-05
ITGB1	immune	CD46	immune	0.719225	0.000109984	0.000141546
ITGB1	immune	HSPD1	immune_PD	0.896929	6.85e-09	2.59e-07
ITGB2	immune_PD	CD14	immune_PD	0.800607	4.48e-06	1.97e-05
ITGB2	immune_PD	ITGAM	immune_PD	0.821968	1.51e-06	9.7e-06
JUN	immune	FOS	immune	0.744545	4.61e-05	8.46e-05
KARS	other	AIMP2	PD	0.775491	1.38e-05	4.03e-05
KARS	other	PAFAH1B1	immune_PD	0.797481	5.19e-06	2.17e-05
KHDRBS1	immune_PD	HNRNPK	other	0.807719	3.16e-06	1.58e-05
KIAA0513	other	WWC1	other	0.767375	1.93e-05	4.96e-05
KLF5	other	NFKB1	PD	-0.725059	9.08e-05	0.000126437
KRT18	other	LDOC1	PD	0.709108	0.000151737	0.000170784
KRT18	other	TUBG1	other	0.829367	9.99e-07	7.41e-06
L1CAM	PD	ANK1	PD	0.714592	0.000127661	0.000154507
LILRB1	immune_PD	HLA-B	immune_PD	0.700553	0.000197186	0.000198613
LILRB1	immune_PD	HLA-G	immune	0.735604	6.34e-05	0.000102218
LYN	immune	CSF2RB	immune	0.836728	6.51e-07	5.56e-06
LYN	immune	HCLS1	immune_PD	0.779946	1.14e-05	3.58e-05
LYN	immune	SYK	immune	0.719388	0.000109403	0.000141111
MAP1A	other	TUBB	immune	0.813203	2.4e-06	1.31e-05
MAP3K2	other	MAP2K4	immune	-0.771356	1.64e-05	4.49e-05
MAP3K2	other	YWHAZ	PD	-0.720946	0.000103983	0.000136958
MAP3K3	PD	ZBTB16	immune	0.78081	1.1e-05	3.5e-05
MAPK6	other	PRKCB	immune	0.731468	7.31e-05	0.000111274
MAPK8IP2	other	LRP2	PD	-0.787814	8.1e-06	2.88e-05
MAPK9	immune	NFATC3	other	-0.775389	1.39e-05	4.04e-05
MAPKAPK2	immune	BAG2	other	-0.704941	0.000172588	0.000183992
MAPKAPK2	immune	TH	PD	-0.701709	0.000190427	0.000194675
MCL1	PD	BAX	immune_PD	0.759787	2.6e-05	5.97e-05
MCM3	other	MCM6	other	0.790297	7.24e-06	2.68e-05
MXD1	other	MYCN	PD	0.800867	4.42e-06	1.96e-05
NAE1	other	UBA3	other	0.7761	1.35e-05	3.97e-05
NCF4	other	CORO1A	immune	0.730118	7.66e-05	0.00011436
NDUFA5	other	NDUFB1	other	0.709677	0.000149067	0.000169034
NDUFA6	other	TBPL1	other	0.801756	4.24e-06	1.91e-05
NDUFB8	other	PFN2	other	0.878857	3.44e-08	7.69e-07
NDUFS1	other	MDH2	other	0.895942	7.54e-09	2.77e-07
NEDD8	PD	UCHL3	PD	0.759288	2.65e-05	6.05e-05
NEXN	other	ACTA1	other	-0.709932	0.000147886	0.000168268
NFKBIA	immune_PD	SLC25A4	other	-0.727559	8.35e-05	0.000120394
NKRF	other	NFKB1	PD	-0.701928	0.000189171	0.000193943
NME1	other	APEX1	PD	0.872683	5.64e-08	1.08e-06
NMI	immune	IFI35	immune	0.744439	4.63e-05	8.48e-05
NR4A1	PD	BCL2A1	other	-0.725224	9.03e-05	0.000126035
NUB1	immune_PD	NEDD8	PD	-0.723109	9.68e-05	0.000131328
NUB1	immune_PD	PSMD4	other	-0.793177	6.35e-06	2.47e-05
NUCB1	PD	GNAI2	other	0.742041	5.05e-05	8.93e-05
OAZ1	other	OAZ2	other	0.79119	6.95e-06	2.61e-05
PAFAH1B1	immune_PD	DCX	other	0.738128	5.8e-05	9.7e-05
PAFAH1B1	immune_PD	MAP2	PD	0.855329	1.99e-07	2.51e-06
PAFAH1B1	immune_PD	TUBA1A	PD	0.751098	3.63e-05	7.31e-05
PAK2	immune	NCK1	immune	0.733003	6.94e-05	0.000107847
PCBP2	immune	YBX1	other	0.715644	0.000123443	0.000151491
PCNA	PD	DNMT1	PD	0.762087	2.38e-05	5.65e-05
PDHA1	PD	PDHB	other	0.763515	2.25e-05	5.46e-05
PDHX	other	DLD	PD	0.905696	2.8e-09	1.42e-07
PDHX	other	PDHB	other	0.854593	2.09e-07	2.6e-06
PECAM1	immune_PD	ITGA5	other	0.756403	2.97e-05	6.47e-05
PFDN1	other	GPRASP1	other	0.788872	7.72e-06	2.79e-05
PFN1	other	ACTB	PD	0.785595	8.93e-06	3.06e-05
PHYH	other	F8	other	0.787029	8.38e-06	2.94e-05
PHYH	other	PEX7	other	0.79406	6.09e-06	2.4e-05
PIN1	PD	MAPT	immune_PD	0.71744	0.000116525	0.000146478
PJA2	immune	UBE2D2	other	0.748432	4e-05	7.76e-05
PLEKHB2	other	ATF7IP	other	-0.744582	4.61e-05	8.45e-05
POLB	immune_PD	APEX1	PD	0.774286	1.45e-05	4.16e-05
PPID	PD	HSP90AA1	immune_PD	0.788955	7.69e-06	2.79e-05
PPP2R1A	other	GRIN1	PD	0.827194	1.13e-06	8.03e-06
PPP2R5A	other	NOS3	PD	0.717201	0.000117426	0.000147133
PPP2R5E	other	PPP2CA	other	0.707848	0.000157796	0.000174712
PRKACA	PD	ADD2	immune	0.776472	1.32e-05	3.93e-05
PRKACA	PD	CDK16	other	0.797275	5.25e-06	2.18e-05
PRKACA	PD	GRIA1	other	0.726859	8.55e-05	0.000122053
PRKACA	PD	GSK3B	PD	0.707098	0.000161504	0.00017707
PRKACA	PD	NFKB1	PD	-0.726597	8.62e-05	0.000122679
PRKACA	PD	RAP1GAP	immune	0.8136	2.35e-06	1.3e-05
PRKACA	PD	TH	PD	0.770372	1.71e-05	4.6e-05
PRKCB	immune	HABP4	other	0.839486	5.51e-07	4.98e-06
PRKCZ	immune	FYN	immune_PD	-0.74469	4.59e-05	8.43e-05
PRKCZ	immune	HABP4	other	0.886182	1.85e-08	5.06e-07
PRMT5	other	SNRPD3	other	0.721059	0.000103599	0.000136655
PSMA1	immune	CCNH	other	0.92196	4.13e-10	3.91e-08
PSMA1	immune	PSMA4	other	0.796565	5.42e-06	2.23e-05
PSMA7	other	PSMC1	PD	0.831401	8.89e-07	6.85e-06
PSMB1	other	PSMB3	other	0.869584	7.16e-08	1.26e-06
PSMB1	other	PSMB5	other	0.746459	4.3e-05	8.11e-05
PSMB2	other	PSMB3	other	0.854047	2.17e-07	2.67e-06
PSMB7	other	EMG1	other	0.863344	1.14e-07	1.72e-06
PSMB7	other	PSMB3	other	0.89213	1.08e-08	3.53e-07
PSMD2	other	PSMC1	PD	0.912255	1.35e-09	8.69e-08
PSMD2	other	PSMD5	other	0.781116	1.09e-05	3.47e-05
PSMD5	other	PSMC1	PD	0.784943	9.2e-06	3.12e-05
PTGES3	PD	DNAJB1	PD	0.742852	4.91e-05	8.77e-05
PTGES3	PD	HSP90AA1	immune_PD	0.83868	5.79e-07	5.15e-06
PTPRN	other	MADD	other	0.773702	1.49e-05	4.22e-05
PXN	other	REPS2	other	-0.811967	2.55e-06	1.37e-05
RAB11A	other	MYO5A	other	0.897763	6.32e-09	2.45e-07
RAB13	other	SMURF2	other	0.717161	0.000117574	0.000147242
RAD21	other	STAG2	other	0.795892	5.6e-06	2.27e-05
RAN	PD	SMURF2	other	-0.791868	6.74e-06	2.56e-05
RAP1A	other	FADD	immune_PD	-0.717632	0.000115805	0.000145945
RB1	immune_PD	SERPINB2	other	-0.719547	0.000108839	0.000140678
RBPJ	immune	CIR1	other	0.738625	5.7e-05	9.6e-05
RELA	immune	IRF2	immune	0.787533	8.2e-06	2.9e-05
RFC4	other	RAD17	other	0.764863	2.13e-05	5.28e-05
RGS4	PD	GNAO1	other	0.783069	9.98e-06	3.29e-05
RGS5	other	GNAQ	PD	0.719024	0.000110704	0.000142109
RGS7	other	GNAO1	other	0.868506	7.76e-08	1.33e-06
RGS7	other	GNAZ	other	0.727877	8.26e-05	0.000119634
RGS7	other	YWHAB	other	0.823217	1.41e-06	9.28e-06
RHOC	other	ARHGAP1	other	0.760042	2.58e-05	5.94e-05
RNF14	other	NCOA4	other	0.788266	7.93e-06	2.84e-05
ROR2	immune	WNT5A	immune_PD	-0.713506	0.000132143	0.000157672
RPH3A	PD	ADD2	immune	0.819639	1.71e-06	1.05e-05
RPL9	other	RPS3	immune	0.80423	3.76e-06	1.76e-05
RPP30	other	POP4	other	0.768462	1.85e-05	4.83e-05
RYBP	other	RNF2	other	-0.710248	0.000146431	0.000167328
SAE1	other	SUMO3	other	0.73236	7.09e-05	0.000109262
SAP30	other	MXD1	other	0.788654	7.8e-06	2.81e-05
SCG5	other	PCSK2	other	0.856016	1.9e-07	2.43e-06
SGOL1	other	LRRC59	other	0.70097	0.000194729	0.000197184
SGOL1	other	RPL10A	other	-0.741129	5.22e-05	9.1e-05
SGOL1	other	RPL7	other	-0.706215	0.000165961	0.000179881
SGOL1	other	XRCC5	immune	-0.70404	0.00017741	0.000186929
SHC1	other	ITGB4	other	0.832055	8.56e-07	6.68e-06
SLAMF1	immune	SH2D1A	immune	0.756568	2.95e-05	6.44e-05
SLC8A1	PD	YWHAB	other	0.836109	6.75e-07	5.7e-06
SMAD2	other	PAPOLA	PD	0.760185	2.56e-05	5.92e-05
SMARCD3	other	PBX1	immune	0.71367	0.000131458	0.000157195
SNCA	immune_PD	CYCS	other	0.829873	9.71e-07	7.27e-06
SNCA	immune_PD	SLC6A3	PD	0.864921	1.01e-07	1.59e-06
SNRPB2	other	HTATSF1	other	0.758534	2.73e-05	6.15e-05
SRC	immune	CTTN	other	0.842728	4.52e-07	4.36e-06
SRC	immune	GRIN2B	PD	0.762389	2.35e-05	5.61e-05
SRC	immune	HNF1A	other	0.707503	0.000159492	0.000175783
SREBF2	other	CREBBP	immune	-0.795133	5.8e-06	2.33e-05
SSSCA1	other	CCNH	other	0.835533	6.99e-07	5.84e-06
STAM	other	TIMM8A	PD	0.748927	3.93e-05	7.68e-05
STK39	immune_PD	SLC12A2	immune	0.764849	2.13e-05	5.28e-05
STXBP1	immune_PD	CDK5	PD	0.881399	2.79e-08	6.67e-07
STXBP1	immune_PD	NEFH	PD	0.94087	2.44e-11	6.08e-09
STXBP1	immune_PD	NEFM	PD	0.899645	5.24e-09	2.16e-07
STXBP1	immune_PD	STX1A	other	0.769657	1.76e-05	4.69e-05
SVIL	other	ACTN1	immune	0.706095	0.00016658	0.00018027
TERT	other	XRCC6	immune	-0.762915	2.3e-05	5.54e-05
TH	PD	YWHAB	other	0.743302	4.83e-05	8.68e-05
THRA	immune	MED1	immune_PD	0.815785	2.09e-06	1.2e-05
TLR2	immune_PD	TLR1	immune	0.735881	6.28e-05	0.00010162
TNFRSF10A	other	TNFRSF10D	other	0.732486	7.06e-05	0.000108976
TNFRSF10A	other	TRADD	other	0.797867	5.1e-06	2.14e-05
TRADD	other	TNFRSF1A	other	0.703406	0.000180872	0.000189026
TRAF2	immune_PD	TNFRSF4	immune_PD	0.730972	7.44e-05	0.000112412
TRAF2	immune_PD	TNFRSF8	other	0.771156	1.65e-05	4.51e-05
TRAF2	immune_PD	ZNF205	other	0.788892	7.71e-06	2.79e-05
TRAP1	PD	EXT2	other	0.703891	0.000178218	0.000187418
TRIM37	other	KIAA0408	other	0.730486	7.56e-05	0.000113523
TRPM2	immune_PD	TRPC6	PD	0.714021	0.000130002	0.000156165
TUBB3	other	MRPL28	other	0.81781	1.88e-06	1.12e-05
TXN	PD	APEX1	PD	0.772954	1.53e-05	4.3e-05
UQCRC2	other	UQCRC1	other	0.795325	5.75e-06	2.31e-05
USO1	PD	RAB1A	PD	0.757552	2.84e-05	6.3e-05
USP9X	other	DCX	other	0.873412	5.33e-08	1.03e-06
VASP	other	PFN2	other	-0.700329	0.00019852	0.000199372
VASP	other	TRIM9	PD	-0.727916	8.25e-05	0.000119538
VAV1	immune	XRCC5	immune	0.846897	3.47e-07	3.65e-06
VDR	PD	NR0B2	PD	0.743564	4.78e-05	8.63e-05
WAPAL	other	RAD21	other	0.774022	1.47e-05	4.19e-05
WASF1	other	NCKAP1	other	0.775522	1.38e-05	4.03e-05
WDR77	other	SNRPD3	other	0.761569	2.43e-05	5.72e-05
XRCC6	immune	APEX1	PD	0.89413	8.96e-09	3.11e-07
XRCC6	immune	NHP2L1	other	0.950261	4.14e-12	1.89e-09
XRCC6	immune	NIT1	other	0.748414	4.01e-05	7.76e-05
XRCC6	immune	PAFAH1B3	other	0.861252	1.32e-07	1.91e-06
XRCC6	immune	PGAM1	other	0.894406	8.73e-09	3.06e-07
YWHAB	other	C1QBP	immune	0.754169	3.23e-05	6.81e-05
YWHAB	other	TUBB	immune	0.741357	5.18e-05	9.06e-05
YWHAH	PD	SNCA	immune_PD	0.812841	2.44e-06	1.33e-05
YWHAZ	PD	EPB41L3	other	0.882443	2.55e-08	6.28e-07
YWHAZ	PD	IRS2	immune	-0.773723	1.49e-05	4.22e-05
YWHAZ	PD	KRT18	other	0.720066	0.000107014	0.000139293
YWHAZ	PD	MAP3K3	PD	-0.71014	0.000146929	0.00016765
YWHAZ	PD	TH	PD	0.811623	2.6e-06	1.39e-05
YWHAZ	PD	TUBB	immune	0.904072	3.33e-09	1.59e-07
ZBTB16	immune	EIF2S2	PD	0.738419	5.74e-05	9.64e-05
ZMYND11	other	HDAC1	PD	-0.746596	4.28e-05	8.08e-05
ZWINT	other	ZW10	other	0.818722	1.79e-06	1.09e-05
