# Supplementary material for: Identification of immune signatures in Parkinson’s disease based on co-expression networks
Source: Front Genet. 2023 Jan 17;14:1090382. doi: 10.3389/fgene.2023.1090382 (PMC9886886; doi:10.3389/fgene.2023.1090382)
Supplement: Supplementary file 4 [file Table6.XLSX]

## Sheet: Sheet1
Supplementary Table 6. The modules with top 5 functional scores.
Module	Gene	Gene type
module1	EMG1	other
module1	PSMB1	other
module1	PSMB2	other
module1	PSMB3	other
module1	PSMB5	other
module1	PSMB7	other
module2	AIMP2	PD
module2	CDK5	PD
module2	CDK5R1	PD
module2	GRIN1	PD
module2	MAP2	PD
module2	TUBA1A	PD
module2	NEFH	PD
module2	NEFM	PD
module2	AMPH	other
module2	DCX	other
module2	KARS	other
module2	NDEL1	other
module2	PPP2R1A	other
module2	SPTAN1	other
module2	STX1A	other
module2	USP9X	other
module2	MAPK10	immune_PD
module2	PAFAH1B1	immune_PD
module2	STXBP1	immune_PD
module3	FEN1	other
module3	NIT1	other
module3	NME1	other
module3	PAFAH1B3	other
module3	PGAM1	other
module3	SNU13	other
module3	TERT	other
module3	XRCC6	immune
module3	POLB	immune_PD
module3	APEX1	PD
module3	TXN	PD
module4	AGTR1	PD
module4	EIF2S2	PD
module4	GSK3B	PD
module4	HDAC1	PD
module4	HDAC6	PD
module4	LDOC1	PD
module4	MAP3K3	PD
module4	NFKB1	PD
module4	PRKACA	PD
module4	RGS4	PD
module4	RPH3A	PD
module4	SLC8A1	PD
module4	TH	PD
module4	YWHAZ	PD
module4	ARHGEF11	other
module4	BAG2	other
module4	BRCA1	other
module4	CDK16	other
module4	EPB41L3	other
module4	GNAO1	other
module4	GNAZ	other
module4	GPRASP1	other
module4	GRIA1	other
module4	GRM1	other
module4	IQGAP1	other
module4	KLF5	other
module4	KRT18	other
module4	MAP1A	other
module4	MAP3K2	other
module4	MORF4L2	other
module4	NKRF	other
module4	PFDN1	other
module4	RGS7	other
module4	SIN3B	other
module4	TUBG1	other
module4	YWHAB	other
module4	ZMYND11	other
module4	ADD2	immune
module4	C1QBP	immune
module4	IRS2	immune
module4	MAP2K4	immune
module4	MAPKAPK2	immune
module4	RAP1GAP	immune
module4	TUBB	immune
module4	ZBTB16	immune
module5	ENO2	PD
module5	HABP4	other
module5	MAPK6	other
module5	FYN	immune_PD
module5	PRKCB	immune
module5	PRKCZ	immune
