# Supplementary material for: Identification of immune signatures in Parkinson’s disease based on co-expression networks
Source: Front Genet. 2023 Jan 17;14:1090382. doi: 10.3389/fgene.2023.1090382 (PMC9886886; doi:10.3389/fgene.2023.1090382)
Supplement: Supplementary file 6 [file Table7.XLS]

## Sheet: detailed statistics for qRT-PCR
Supplementary Table 7. Detailed statistical results for qRT-PCR
Sample	PSMB7			GRIN1			NME1			SIN3B			HABP4			STX1A				H-GAPDH				内参平均值
NC1	21.989	20.9315	21.8106	25.1067	24.7947	24.3364	24.0709	24.0113	23.9759	24.3253	24.3469	24.5751	26.1403	26.0601	26.0137	27.2822	27.0974	27.1072		18.1883	18.1686	18.3953		18.2507
NC2	23.7321	22.6439	22.4961	25.4722	26.7008	25.7345	24.3044	24.9062	24.8548	25.9004	25.9267	25.5716	27.0573	27.23	26.7685	26.648	26.1841	26.003		19.9042	19.4053	19.3155		19.5417
NC3	24.9042	24.6822	24.8668	25.2799	25.856	24.9916	29.342	29.2491	29.2952	28.6336	28.5157	28.4244	29.4484	29.7509	29.4702	28.9371	28.6322	28.4519		21.6392	21.6058	21.3701		21.5384
NC4	21.566	21.5395	21.3326	26.1094	26.0113	26.2119	23.1235	22.9408	22.9606	25.0512	24.9621	25.2469	25.2478	25.0091	25.3618	25.2127	25.1266	25.1207		18.8855	18.8086	18.8065		18.8335
NC5	22.5544	22.4462	22.4112	24.6011	24.2616	24.2465	22.1617	22.0052	22.0727	26.8821	26.8409	26.6984	23.8906	23.5577	23.4288	22.8496	22.6167	22.7851		19.4253	19.341	19.4913		19.4192
NC6	23.6178	23.2269	23.1516	28.486	28.3719	28.5384	25.4415	25.0661	25.1686	25.146	25.3628	25.0879	25.1705	25.3554	25.1235	27.0326	27.1437	27.1843		20.0022	19.615	19.5296		19.7156
NC7	26.8318	26.6371	26.6491	26.1906	26.2086	26.2272	25.3424	25.1982	24.9639	31.3053	31.1949	31.1511	27.3527	27.5114	27.2839	24.5499	24.7648	24.572		23.3115	23.0198	22.8833		23.0715
NC8	23.3284	22.774	22.885	23.3282	23.2904	23.5238	22.2047	22.0852	22.1982	26.9731	26.3651	27.161	23.0496	23.1974	23.5698	22.6417	22.4941	22.3328		19.5385	20.0125	19.8814		19.8108
CA1	22.3543	22.111	22.106	25.458	25.1319	26.1133	25.6291	25.012	24.727	25.8519	25.8678	24.9788	26.6596	27.1071	26.2866	28.9201	28.5188	29.7445		18.136	18.0882	18.0356		18.0866
CA2	24.4734	24.6364	24.3018	25.8646	25.7422	26.9014	26.7462	26.7549	25.645	26.5267	26.3071	26.0617	27.0912	27.2486	28.2938	26.4198	26.698	27.3012		19.0274	19.0128	19.0987		19.0463
CA3	23.1858	22.9002	22.8785	23.4504	23.7858	24.2484	27.9948	27.7526	27.7767	27.4317	27.5304	26.4205	27.3338	27.4978	28.2091	26.7171	26.6305	27.8309		18.7235	18.8136	18.7297		18.7556
CA4	22.317	22.7502	22.1545	25.524	26.6008	26.8267	24.8739	23.3875	25.8233	25.6434	25.6865	26.6172	28.2876	28.3595	27.1938	26.394	27.4975	27.1545		18.4482	18.1768	18.0495		18.2249
CA5	25.515	25.1065	24.1374	27.3087	27.1391	27.0433	25.8036	25.6796	24.7659	29.8476	28.651	29.5931	27.592	27.8284	26.2538	26.8804	26.7312	25.6172		20.7987	20.649	20.6054		20.6844
CA6	24.8904	23.7026	23.4446	29.0013	29.0435	29.7132	26.5478	26.3394	25.2945	26.0788	26.345	26.5204	25.6871	25.5976	25.2515	27.2304	27.2474	28.1009		19.4706	19.4381	19.2554		19.388
CA7	25.4056	26.4101	24.3499	25.8044	25.7838	25.7779	24.1062	23.1444	23.1323	29.434	29.4407	30.4503	25.9792	26.0071	25.7819	24.4287	24.4705	24.3872		20.7597	20.7634	20.7618		20.7616
CA8	23.3214	22.0527	22.3465	22.9967	23.5686	22.802	22.0713	21.7966	21.7154	26.073	27.1358	27.3435	24.8371	24.538	24.7091	23.498	24.3251	24.3198		18.0786	17.8607	18.0829		18.0074
NC1	18.2507	18.2507	18.2507	18.2507	18.2507	18.2507	18.2507	18.2507	18.2507	18.2507	18.2507	18.2507	18.2507	18.2507	18.2507	18.2507	18.2507	18.2507
NC2	19.5417	19.5417	19.5417	19.5417	19.5417	19.5417	19.5417	19.5417	19.5417	19.5417	19.5417	19.5417	19.5417	19.5417	19.5417	19.5417	19.5417	19.5417
NC3	21.5384	21.5384	21.5384	21.5384	21.5384	21.5384	21.5384	21.5384	21.5384	21.5384	21.5384	21.5384	21.5384	21.5384	21.5384	21.5384	21.5384	21.5384
NC4	18.8335	18.8335	18.8335	18.8335	18.8335	18.8335	18.8335	18.8335	18.8335	18.8335	18.8335	18.8335	18.8335	18.8335	18.8335	18.8335	18.8335	18.8335
NC5	19.4192	19.4192	19.4192	19.4192	19.4192	19.4192	19.4192	19.4192	19.4192	19.4192	19.4192	19.4192	19.4192	19.4192	19.4192	19.4192	19.4192	19.4192
NC6	19.7156	19.7156	19.7156	19.7156	19.7156	19.7156	19.7156	19.7156	19.7156	19.7156	19.7156	19.7156	19.7156	19.7156	19.7156	19.7156	19.7156	19.7156
NC7	23.0715	23.0715	23.0715	23.0715	23.0715	23.0715	23.0715	23.0715	23.0715	23.0715	23.0715	23.0715	23.0715	23.0715	23.0715	23.0715	23.0715	23.0715
NC8	19.8108	19.8108	19.8108	19.8108	19.8108	19.8108	19.8108	19.8108	19.8108	19.8108	19.8108	19.8108	19.8108	19.8108	19.8108	19.8108	19.8108	19.8108
CA1	18.0866	18.0866	18.0866	18.0866	18.0866	18.0866	18.0866	18.0866	18.0866	18.0866	18.0866	18.0866	18.0866	18.0866	18.0866	18.0866	18.0866	18.0866
CA2	19.0463	19.0463	19.0463	19.0463	19.0463	19.0463	19.0463	19.0463	19.0463	19.0463	19.0463	19.0463	19.0463	19.0463	19.0463	19.0463	19.0463	19.0463
CA3	18.7556	18.7556	18.7556	18.7556	18.7556	18.7556	18.7556	18.7556	18.7556	18.7556	18.7556	18.7556	18.7556	18.7556	18.7556	18.7556	18.7556	18.7556
CA4	18.2249	18.2249	18.2249	18.2249	18.2249	18.2249	18.2249	18.2249	18.2249	18.2249	18.2249	18.2249	18.2249	18.2249	18.2249	18.2249	18.2249	18.2249
CA5	20.6844	20.6844	20.6844	20.6844	20.6844	20.6844	20.6844	20.6844	20.6844	20.6844	20.6844	20.6844	20.6844	20.6844	20.6844	20.6844	20.6844	20.6844
CA6	19.388	19.388	19.388	19.388	19.388	19.388	19.388	19.388	19.388	19.388	19.388	19.388	19.388	19.388	19.388	19.388	19.388	19.388
CA7	20.7616	20.7616	20.7616	20.7616	20.7616	20.7616	20.7616	20.7616	20.7616	20.7616	20.7616	20.7616	20.7616	20.7616	20.7616	20.7616	20.7616	20.7616
CA8	18.0074	18.0074	18.0074	18.0074	18.0074	18.0074	18.0074	18.0074	18.0074	18.0074	18.0074	18.0074	18.0074	18.0074	18.0074	18.0074	18.0074	18.0074
NC1	3.73824	2.68078	3.5599	6.85594	6.54394	6.08564	5.82019	5.76057	5.7252	6.0746	6.09614	6.32436	7.88961	7.80932	7.76292	9.03148	8.84666	8.85647
NC2	4.19042	3.10219	2.95442	5.93056	7.15911	6.19285	4.76273	5.36454	5.31317	6.35873	6.38498	6.02987	7.51563	7.68834	7.22679	7.10633	6.64244	6.46134
NC3	3.36589	3.14388	3.32842	3.74152	4.31763	3.45329	7.80364	7.71079	7.75685	7.09529	6.97738	6.88605	7.91	8.21258	7.93187	7.39873	7.09385	6.9135
NC4	2.73243	2.706	2.49907	7.27586	7.1778	7.37836	4.28999	4.10729	4.12702	6.21766	6.1286	6.41341	6.41425	6.17553	6.52831	6.37914	6.29304	6.28715
NC5	3.1352	3.02696	2.992	5.18195	4.84239	4.82736	2.74254	2.58605	2.65354	7.46286	7.42168	7.27924	4.47144	4.13847	4.00963	3.43041	3.19751	3.36593
NC6	3.90226	3.51131	3.436	8.77045	8.65626	8.82279	5.72595	5.35054	5.45304	5.43042	5.64721	5.37227	5.45488	5.63976	5.40793	7.31698	7.42812	7.46874
NC7	3.7603	3.56556	3.57762	3.11903	3.13705	3.15564	2.27093	2.12667	1.89238	8.23376	8.12342	8.07953	4.28118	4.4399	4.21236	1.47841	1.69329	1.50045
NC8	3.51761	2.96321	3.07418	3.51745	3.47965	3.71303	2.39391	2.27447	2.38747	7.16233	6.55429	7.35023	3.23887	3.38666	3.75901	2.83096	2.68337	2.52205
CA1	4.26773	4.02447	4.01945	7.37142	7.04536	8.02676	7.54256	6.9254	6.64043	7.76535	7.78127	6.89225	8.57308	9.0205	8.20008	10.8336	10.4322	11.658
CA2	5.42708	5.59013	5.25551	6.81829	6.69594	7.85506	7.6999	7.70858	6.59866	7.48041	7.26082	7.01545	8.04494	8.20229	9.24753	7.37352	7.65175	8.25487
CA3	4.43022	4.14456	4.12289	4.69483	5.03022	5.49282	9.23917	8.99697	9.02107	8.67608	8.77479	7.66493	8.57815	8.74216	9.45344	7.9615	7.87491	9.07532
CA4	4.09208	4.52536	3.92961	7.29913	8.37591	8.60178	6.64905	5.1626	7.59844	7.41853	7.46162	8.3923	10.0627	10.1346	8.96893	8.16917	9.27266	8.92961
CA5	4.83059	4.42211	3.45302	6.62431	6.45476	6.35898	5.11927	4.99519	4.08154	9.16324	7.96664	8.90876	6.90762	7.14403	5.56946	6.19599	6.04687	4.93281
CA6	5.50238	4.31453	4.05659	9.61328	9.65544	10.3252	7.15978	6.95137	5.90644	6.69078	6.95692	7.13236	6.29902	6.20953	5.86351	7.8424	7.85939	8.71285
CA7	4.644	5.64851	3.58832	5.04277	5.02213	5.01631	3.34462	2.3828	2.37065	8.67238	8.67905	9.68866	5.21759	5.24545	5.02032	3.66703	3.70884	3.62555
CA8	5.31399	4.04528	4.33911	4.98932	5.56118	4.79466	4.06392	3.78919	3.70806	8.06559	9.12845	9.33617	6.82975	6.53059	6.70176	5.49059	6.3177	6.31243
	PSMB7			GRIN1			NME1			SIN3B			HABP4			STX1A
NC1	3.26933	3.26933	3.26933	5.55565	5.55565	5.55565	4.43331	4.43331	4.43331	6.71268	6.71268	6.71268	6.24384	6.24384	6.24384	5.50943	5.50943	5.50943
NC2	3.26933	3.26933	3.26933	5.55565	5.55565	5.55565	4.43331	4.43331	4.43331	6.71268	6.71268	6.71268	6.24384	6.24384	6.24384	5.50943	5.50943	5.50943
NC3	3.26933	3.26933	3.26933	5.55565	5.55565	5.55565	4.43331	4.43331	4.43331	6.71268	6.71268	6.71268	6.24384	6.24384	6.24384	5.50943	5.50943	5.50943
NC4	3.26933	3.26933	3.26933	5.55565	5.55565	5.55565	4.43331	4.43331	4.43331	6.71268	6.71268	6.71268	6.24384	6.24384	6.24384	5.50943	5.50943	5.50943
NC5	3.26933	3.26933	3.26933	5.55565	5.55565	5.55565	4.43331	4.43331	4.43331	6.71268	6.71268	6.71268	6.24384	6.24384	6.24384	5.50943	5.50943	5.50943
NC6	3.26933	3.26933	3.26933	5.55565	5.55565	5.55565	4.43331	4.43331	4.43331	6.71268	6.71268	6.71268	6.24384	6.24384	6.24384	5.50943	5.50943	5.50943
NC7	3.26933	3.26933	3.26933	5.55565	5.55565	5.55565	4.43331	4.43331	4.43331	6.71268	6.71268	6.71268	6.24384	6.24384	6.24384	5.50943	5.50943	5.50943
NC8	3.26933	3.26933	3.26933	5.55565	5.55565	5.55565	4.43331	4.43331	4.43331	6.71268	6.71268	6.71268	6.24384	6.24384	6.24384	5.50943	5.50943	5.50943
CA1	3.26933	3.26933	3.26933	5.55565	5.55565	5.55565	4.43331	4.43331	4.43331	6.71268	6.71268	6.71268	6.24384	6.24384	6.24384	5.50943	5.50943	5.50943
CA2	3.26933	3.26933	3.26933	5.55565	5.55565	5.55565	4.43331	4.43331	4.43331	6.71268	6.71268	6.71268	6.24384	6.24384	6.24384	5.50943	5.50943	5.50943
CA3	3.26933	3.26933	3.26933	5.55565	5.55565	5.55565	4.43331	4.43331	4.43331	6.71268	6.71268	6.71268	6.24384	6.24384	6.24384	5.50943	5.50943	5.50943
CA4	3.26933	3.26933	3.26933	5.55565	5.55565	5.55565	4.43331	4.43331	4.43331	6.71268	6.71268	6.71268	6.24384	6.24384	6.24384	5.50943	5.50943	5.50943
CA5	3.26933	3.26933	3.26933	5.55565	5.55565	5.55565	4.43331	4.43331	4.43331	6.71268	6.71268	6.71268	6.24384	6.24384	6.24384	5.50943	5.50943	5.50943
CA6	3.26933	3.26933	3.26933	5.55565	5.55565	5.55565	4.43331	4.43331	4.43331	6.71268	6.71268	6.71268	6.24384	6.24384	6.24384	5.50943	5.50943	5.50943
CA7	3.26933	3.26933	3.26933	5.55565	5.55565	5.55565	4.43331	4.43331	4.43331	6.71268	6.71268	6.71268	6.24384	6.24384	6.24384	5.50943	5.50943	5.50943
CA8	3.26933	3.26933	3.26933	5.55565	5.55565	5.55565	4.43331	4.43331	4.43331	6.71268	6.71268	6.71268	6.24384	6.24384	6.24384	5.50943	5.50943	5.50943
	PSMB7			GRIN1			NME1			SIN3B			HABP4			STX1A
NC1	0.468915	-0.588547	0.290571	1.30029	0.988293	0.529991	1.38688	1.32726	1.29189	-0.638081	-0.616541	-0.388318	1.64577	1.56548	1.51908	3.52205	3.33723	3.34704
NC2	0.921097	-0.167138	-0.314907	0.374909	1.60346	0.637199	0.32942	0.93123	0.879854	-0.353944	-0.327703	-0.68281	1.27178	1.4445	0.98295	1.5969	1.13301	0.951906
NC3	0.0965574	-0.125448	0.0590954	-1.81413	-1.23802	-2.10235	3.37033	3.27748	3.32354	0.382612	0.2647	0.173367	1.66616	1.96874	1.68803	1.8893	1.58442	1.40407
NC4	-0.536893	-0.563328	-0.770257	1.72021	1.62216	1.82271	-0.143319	-0.326024	-0.306291	-0.495022	-0.584082	-0.299268	0.170409	-0.0683157	0.284468	0.869709	0.783609	0.777715
NC5	-0.134123	-0.242368	-0.277327	-0.373703	-0.713255	-0.728288	-1.69077	-1.84726	-1.77977	0.750184	0.708996	0.566558	-1.77241	-2.10538	-2.23421	-2.07903	-2.31192	-2.1435
NC6	0.632932	0.241984	0.16667	3.2148	3.10062	3.26714	1.29264	0.917225	1.01973	-1.28226	-1.06547	-1.34041	-0.788958	-0.604079	-0.835916	1.80755	1.91869	1.95931
NC7	0.490967	0.296235	0.308293	-2.43662	-2.41859	-2.40001	-2.16239	-2.30664	-2.54093	1.52109	1.41074	1.36685	-1.96266	-1.80395	-2.03148	-4.03102	-3.81615	-4.00898
NC8	0.248281	-0.306114	-0.195148	-2.0382	-2.07599	-1.84262	-2.0394	-2.15884	-2.04584	0.449652	-0.158387	0.637555	-3.00498	-2.85718	-2.48484	-2.67847	-2.82606	-2.98738
CA1	0.998403	0.755141	0.750125	1.81577	1.48971	2.47111	3.10925	2.49209	2.20712	1.05267	1.06859	0.179571	2.32923	2.77665	1.95624	5.32415	4.92278	6.14852
CA2	2.15775	2.3208	1.98618	1.26264	1.1403	2.29941	3.26659	3.27527	2.16535	0.767735	0.548141	0.302768	1.80109	1.95845	3.00369	1.86409	2.14232	2.74544
CA3	1.16089	0.875234	0.853566	-0.860822	-0.525427	-0.0628287	4.80586	4.56366	4.58776	1.9634	2.06211	0.952252	2.33431	2.49832	3.20959	2.45207	2.36548	3.56589
CA4	0.822757	1.25603	0.660283	1.74348	2.82026	3.04614	2.21574	0.729292	3.16513	0.705853	0.748943	1.67963	3.81884	3.89077	2.72508	2.65974	3.76323	3.42018
CA5	1.56127	1.15278	0.183692	1.06867	0.899117	0.803332	0.685957	0.561882	-0.351767	2.45056	1.25396	2.19608	0.663778	0.900189	-0.674381	0.686562	0.537439	-0.576624
CA6	2.23305	1.04521	0.787264	4.05763	4.09979	4.76951	2.72647	2.51806	1.47313	-0.0218996	0.244245	0.419677	0.0551758	-0.0343173	-0.380328	2.33297	2.34996	3.20342
CA7	1.37467	2.37918	0.31899	-0.512874	-0.533516	-0.539334	-1.08869	-2.05051	-2.06266	1.9597	1.96637	2.97598	-1.02625	-0.99839	-1.22353	-1.8424	-1.80059	-1.88388
CA8	2.04467	0.775954	1.06979	-0.566324	0.00553139	-0.760987	-0.369395	-0.644126	-0.725248	1.35291	2.41577	2.62349	0.585904	0.286746	0.457919	-0.0188382	0.808272	0.803003
	PSMB7			GRIN1			NME1			SIN3B			HABP4			STX1A
NC1	0.722508	1.50373	0.817579	0.406044	0.504074	0.692559	0.382391	0.398524	0.408417	1.55626	1.5332	1.30887	0.319577	0.337865	0.348909	0.0870475	0.0989448	0.0982742
NC2	0.528107	1.12283	1.24393	0.771154	0.329087	0.64296	0.795857	0.524411	0.543422	1.27805	1.25501	1.60526	0.414148	0.36742	0.505944	0.330586	0.455964	0.516949
NC3	0.935262	1.09085	0.959866	3.51648	2.35874	4.29409	0.0967005	0.103129	0.0998883	0.767048	0.832372	0.88677	0.315091	0.255476	0.310351	0.269939	0.333459	0.377862
NC4	1.45084	1.47767	1.70557	0.303505	0.32485	0.282689	1.10444	1.25355	1.23652	1.40934	1.49908	1.23052	0.88859	1.04849	0.821044	0.547257	0.580912	0.58329
NC5	1.09743	1.18293	1.21195	1.29567	1.6395	1.65667	3.22828	3.59816	3.43372	0.594528	0.611746	0.675226	3.41623	4.3031	4.70506	4.22522	4.96543	4.41834
NC6	0.644864	0.845582	0.890897	0.107708	0.116579	0.10387	0.408204	0.529527	0.493208	2.4322	2.09285	2.53223	1.72783	1.52001	1.78499	0.285676	0.264495	0.257151
NC7	0.711548	0.814375	0.807597	5.4137	5.3465	5.27806	4.47654	4.94729	5.81964	0.348424	0.376119	0.387738	3.89781	3.49174	4.08824	16.3478	14.0856	16.0999
NC8	0.841899	1.23637	1.14484	4.10733	4.21635	3.5866	4.11075	4.46557	4.12915	0.732219	1.11604	0.642802	8.02765	7.24598	5.59772	6.40177	7.09137	7.93035
CA1	0.500554	0.592489	0.594552	0.284052	0.356084	0.180352	0.115884	0.177749	0.216566	0.482076	0.476786	0.882966	0.19899	0.14593	0.257699	0.0249616	0.0329682	0.0140965
CA2	0.224106	0.200156	0.252406	0.416781	0.453666	0.203146	0.10391	0.103287	0.222928	0.587339	0.683901	0.810695	0.286957	0.257306	0.124681	0.274696	0.226515	0.149122
CA3	0.447236	0.545166	0.553415	1.81607	1.43936	1.04451	0.0357513	0.0422864	0.041586	0.256424	0.239465	0.516825	0.198291	0.176983	0.108098	0.182748	0.194053	0.0844424
CA4	0.565361	0.418695	0.632754	0.298647	0.141585	0.121066	0.215276	0.6032	0.111481	0.61308	0.59504	0.312164	0.0708621	0.0674156	0.151241	0.158249	0.0736471	0.0934162
CA5	0.338854	0.449757	0.880447	0.47676	0.536215	0.573024	0.621593	0.677418	1.27612	0.182939	0.419295	0.21823	0.631223	0.535817	1.59591	0.621333	0.688993	1.49136
CA6	0.212708	0.484576	0.579442	0.0600525	0.0583229	0.0366634	0.151096	0.174577	0.3602	1.0153	0.844258	0.747592	0.962477	1.02407	1.30164	0.198475	0.196151	0.108561
CA7	0.38564	0.192218	0.801631	1.42689	1.44745	1.4533	2.12681	4.14252	4.17757	0.257083	0.255895	0.127099	2.03673	1.99777	2.33517	3.58607	3.48363	3.69065
CA8	0.242378	0.584002	0.47639	1.48075	0.996173	1.69465	1.29181	1.56279	1.65319	0.391502	0.187405	0.162275	0.666232	0.819749	0.728036	1.01314	0.571066	0.573155
	PSMB7	GRIN1	NME1	SIN3B	HABP4	STX1A
NC1	1.01461	0.534226	0.396444	1.46611	0.33545	0.0947555
NC2	0.964956	0.581067	0.62123	1.37944	0.429171	0.4345
NC3	0.995325	3.38977	0.0999059	0.82873	0.293639	0.327086
NC4	1.5447	0.303681	1.19817	1.37965	0.919375	0.570486
NC5	1.1641	1.53062	3.42005	0.627166	4.14146	4.53633
NC6	0.793781	0.109386	0.47698	2.35243	1.67761	0.269107
NC7	0.77784	5.34609	5.08116	0.37076	3.82593	15.5111
NC8	1.07437	3.97009	4.23516	0.830353	6.95711	7.14116
CA1	0.562531	0.273496	0.170066	0.613942	0.200873	0.0240087
CA2	0.225556	0.357864	0.143375	0.693978	0.222981	0.216778
CA3	0.515272	1.43331	0.0398746	0.337571	0.161124	0.153748
CA4	0.538937	0.1871	0.309986	0.506761	0.0965061	0.108437
CA5	0.556352	0.528666	0.858378	0.273488	0.920984	0.933894
CA6	0.425575	0.0516796	0.228624	0.869048	1.09606	0.167729
CA7	0.45983	1.44255	3.4823	0.213359	2.12322	3.58678
CA8	0.434257	1.39052	1.5026	0.247061	0.738005	0.719121
		2^-∆∆CT Avg
		PSMB7			GRIN1			NME1			SIN3B			HABP4			STX1A
		Normal	PD		Normal	PD		Normal	PD		Normal	PD		Normal	PD		Normal	PD
	1	1.01461	0.562531		0.534226	0.273496		0.3964438*	0.170066		1.46611	0.613942		0.3354502*	0.200873		0.0947555*	0.0240087
	2	0.964956	0.225556		0.581067	0.357864		0.62123	0.143375		1.37944	0.693978		0.429171	0.222981		0.434499	0.216778
	3	0.995325	0.515272		3.38977	1.43331		0.09990592*	0.0398746		0.82873	0.337571		0.2936395*	0.161124		0.327086	0.153748
	4	1.5447	0.538937		0.3036812*	0.1871		1.19817	0.309986		1.37965	0.506761		0.919376	0.0965061		3.57049	0.108437
	5	1.1641	0.556352		1.53062	0.528666		3.42005	0.858378		0.627166	0.273488		4.14146	0.920984		4.53633	0.933894
	6	0.793781	0.425575		0.109386*	0.0516796		0.47698	0.228624		2.35243	0.869048		1.67761	1.09606		2.26911	0.167729
	7	0.77784	0.45983		5.34609	1.44255		5.08116	3.482299*		0.37076	0.213359		3.82593	2.12322		15.5111	3.586784*
	8	1.07437	0.434257		3.9701	1.39052		4.23516	1.5026		0.830353	0.247061		6.95711	0.738005		7.14116	0.719121
		PD			PD			PD			PD			PD			PD
		vs.			vs.			vs.			vs.			vs.			vs.
		Normal			Normal			Normal			Normal			Normal			Normal
		0.0002			0.0267			0.0237			0.0118			0.026			0.0442
		***			*			*			*			*			*
		Yes			Yes			Yes			Yes			Yes			Yes
		Two-tailed			Two-tailed			Two-tailed			Two-tailed			Two-tailed			Two-tailed
		t=7.283 df=7			t=2.525 df=12			t=2.623 df=11			t=2.892 df=14			t=2.538 df=12			t=2.248 df=12
		1.041 ± 0.08545			2.559 ± 0.8066			2.505 ± 0.8132			1.154 ± 0.2211			2.992 ± 1.005			4.827 ± 1.996
		0.4648 ± 0.03912			0.7081 ± 0.2145			0.4647 ± 0.2001			0.4694 ± 0.08485			0.6950 ± 0.2451			0.3320 ± 0.1317
