# Supplementary material for: Identification of immune signatures in Parkinson’s disease based on co-expression networks
Source: Front Genet. 2023 Jan 17;14:1090382. doi: 10.3389/fgene.2023.1090382 (PMC9886886; doi:10.3389/fgene.2023.1090382)
Supplement: Supplementary file 7 [file Table1.XLSX]

## Sheet: Sheet1
Supplementary Table 1 The clinical characteristics of GSE20292 and GSE49036 datasets.
Features	GSE20292 (n=29)	GSE49036 (n=28)
age
>70	17	15
≤70	12	13
gender
female	10	\
male	19	\
braak stage
BR12	\	5
BR34	\	7
BR56	\	8
CTRL	\	8
disease state
Control	18	8
incidental Lewy body disease	0	5
Parkinsons disease	11	15
tissue	substantia nigra	substantia nigra
