# Supplementary material for: Identification of immune signatures in Parkinson’s disease based on co-expression networks
Source: Front Genet. 2023 Jan 17;14:1090382. doi: 10.3389/fgene.2023.1090382 (PMC9886886; doi:10.3389/fgene.2023.1090382)
Supplement: Supplementary file 8 [file Table5.XLSX]

## Sheet: Sheet1
Supplementary Table 5. A network of PD genes and the genes directly affected by PD genes.
gene1	gene1_Type	gene2	gene2_Type	cor	p	FDR
AHSA1	PD	HSP90AA1	immune_PD	0.896904	6.87e-09	2.59e-07
ATN1	PD	PSMA3	other	-0.711642	0.000140164	0.000163134
ATN1	PD	RAD54L2	other	0.714181	0.00012934	0.000155703
BAG1	PD	BCL2L1	PD	-0.754986	3.13e-05	6.68e-05
CASP7	PD	TNFRSF1A	other	0.745891	4.39e-05	8.21e-05
CDK5	PD	MAPK10	immune_PD	0.807486	3.2e-06	1.59e-05
CDK5	PD	AMPH	other	0.942842	1.73e-11	4.82e-09
CDK5	PD	DCX	other	0.786495	8.59e-06	2.99e-05
CDK5	PD	NDEL1	other	0.809256	2.93e-06	1.5e-05
CDK5R1	PD	AMPH	other	0.903894	3.39e-09	1.61e-07
CRMP1	PD	PSMD11	PD	0.741929	5.07e-05	8.95e-05
CRMP1	PD	LRRC1	other	-0.700872	0.000195306	0.000197518
DNMT1	PD	EED	other	0.743881	4.73e-05	8.58e-05
ENO2	PD	HABP4	other	0.916579	8.13e-10	6.15e-08
GRIN1	PD	MAP2	PD	0.71091	0.000143425	0.000165329
GRIN1	PD	SPTAN1	other	0.816079	2.06e-06	1.19e-05
GSTM2	PD	GSTM1	PD	0.958317	6.71e-13	5.68e-10
HDAC1	PD	MORF4L2	other	-0.800643	4.47e-06	1.97e-05
HDAC1	PD	BRCA1	other	0.701224	0.000193241	0.000196308
HDAC1	PD	SIN3B	other	-0.750169	3.75e-05	7.47e-05
HDAC1	PD	NFKB1	PD	0.732082	7.16e-05	0.000109881
HDAC6	PD	TUBB	immune	0.865802	9.5e-08	1.53e-06
HSPB1	PD	CRYAB	PD	0.783959	9.6e-06	3.21e-05
IMMT	PD	PLA2G15	other	0.775295	1.39e-05	4.05e-05
IMMT	PD	CCT5	other	0.726521	8.65e-05	0.000122861
L1CAM	PD	ANK1	PD	0.714592	0.000127661	0.000154507
MAP3K3	PD	ZBTB16	immune	0.78081	1.1e-05	3.5e-05
MCL1	PD	BAX	immune_PD	0.759787	2.6e-05	5.97e-05
NEDD8	PD	UCHL3	PD	0.759288	2.65e-05	6.05e-05
NR4A1	PD	BCL2A1	other	-0.725224	9.03e-05	0.000126035
NUCB1	PD	GNAI2	other	0.742041	5.05e-05	8.93e-05
PCNA	PD	DNMT1	PD	0.762087	2.38e-05	5.65e-05
PDHA1	PD	PDHB	other	0.763515	2.25e-05	5.46e-05
PIN1	PD	MAPT	immune_PD	0.71744	0.000116525	0.000146478
PPID	PD	HSP90AA1	immune_PD	0.788955	7.69e-06	2.79e-05
PRKACA	PD	GSK3B	PD	0.707098	0.000161504	0.00017707
PRKACA	PD	RAP1GAP	immune	0.8136	2.35e-06	1.3e-05
PRKACA	PD	NFKB1	PD	-0.726597	8.62e-05	0.000122679
PRKACA	PD	ADD2	immune	0.776472	1.32e-05	3.93e-05
PRKACA	PD	TH	PD	0.770372	1.71e-05	4.6e-05
PRKACA	PD	GRIA1	other	0.726859	8.55e-05	0.000122053
PRKACA	PD	CDK16	other	0.797275	5.25e-06	2.18e-05
PTGES3	PD	DNAJB1	PD	0.742852	4.91e-05	8.77e-05
PTGES3	PD	HSP90AA1	immune_PD	0.83868	5.79e-07	5.15e-06
RAN	PD	SMURF2	other	-0.791868	6.74e-06	2.56e-05
RGS4	PD	GNAO1	other	0.783069	9.98e-06	3.29e-05
RPH3A	PD	ADD2	immune	0.819639	1.71e-06	1.05e-05
SLC8A1	PD	YWHAB	other	0.836109	6.75e-07	5.7e-06
TH	PD	YWHAB	other	0.743302	4.83e-05	8.68e-05
TRAP1	PD	EXT2	other	0.703891	0.000178218	0.000187418
TXN	PD	APEX1	PD	0.772954	1.53e-05	4.3e-05
USO1	PD	RAB1A	PD	0.757552	2.84e-05	6.3e-05
VDR	PD	NR0B2	PD	0.743564	4.78e-05	8.63e-05
YWHAH	PD	SNCA	immune_PD	0.812841	2.44e-06	1.33e-05
YWHAZ	PD	IRS2	immune	-0.773723	1.49e-05	4.22e-05
YWHAZ	PD	EPB41L3	other	0.882443	2.55e-08	6.28e-07
YWHAZ	PD	TUBB	immune	0.904072	3.33e-09	1.59e-07
YWHAZ	PD	KRT18	other	0.720066	0.000107014	0.000139293
YWHAZ	PD	MAP3K3	PD	-0.71014	0.000146929	0.00016765
YWHAZ	PD	TH	PD	0.811623	2.6e-06	1.39e-05
