# Supplementary material for: Identification of immune signatures in Parkinson’s disease based on co-expression networks
Source: Front Genet. 2023 Jan 17;14:1090382. doi: 10.3389/fgene.2023.1090382 (PMC9886886; doi:10.3389/fgene.2023.1090382)
Supplement: Supplementary file 9 [file Table8.XLSX]

## Sheet: Sheet1
Supplementary Table 8. The detailed statistical results for western blot.
		Area	Mean	Min	Max	Grayscale value	Grayscale value (GAPDH)	Relative expression
GRIN1	7	1197	95.679	0	229	133.321	128.203	1.03992			normal	PD
	8	1197	175.178	80	237	61.822	121.503	0.50881		GRIN1	1.03992	0.50881
	9	1344	104.9	0	229	124.1	128.574	0.965203			0.965203	0.458751
	10	1344	183.116	80	237	53.884	117.458	0.458751			0.896762	0.406907											#DIV/0!			#DIV/0!
	11	1700	126.582	0	232	105.418	117.554	0.896762		GRIN1 (mean±SD)	0.967±0.071	0.458±0.05											±			±
	12	1700	190.036	80	237	46.964	115.417	0.406907															#DIV/0!			#DIV/0!
HABP4	13	1332	127.431	0	242	114.569	128.203	0.893653			normal	PD											#DIV/0!			#DIV/0!
	14	1332	186.85	0	243	56.15	121.503	0.462129		HABP4	0.893653	0.462129
	15	2100	136.464	0	244	107.536	128.574	0.836374			0.836374	0.517768
	16	2100	182.184	0	243	60.816	117.458	0.517768			0.961005	0.491513
	17	1736	131.03	0	244	112.97	117.554	0.961005		HABP4（mean±SD）	0.897±0.062	0.490±0.028
	18	1736	189.271	0	246	56.729	115.417	0.491513
NME1	19	2040	25.279	0	172	146.721	128.203	1.14444			normal	PD
	20	2040	96.12	0	180	83.88	121.503	0.690353		NME1	1.14444	0.690353
	21	2268	34.75	0	208	173.25	128.574	1.34747			1.34747	0.763166
	22	2268	100.36	0	190	89.64	117.458	0.763166			1.37315	0.727233
	23	2432	48.581	0	210	161.419	117.554	1.37315		NME1（mean±SD）	1.288±0.125	0.726±0.036
	24	2432	96.065	0	180	83.935	115.417	0.727233
PSMB7	25	1357	116.763	0	225	108.237	128.203	0.844263			normal	PD
	26	1357	202.798	128	231	28.202	121.503	0.232109		PSMB7	0.844263	0.232109
	27	1647	133.006	0	231	97.994	128.574	0.76216			0.76216	0.311167
	28	1647	200.451	128	237	36.549	117.458	0.311167			0.776282	0.248404
	29	1764	138.745	0	230	91.255	117.554	0.776282		PSMB7（mean±SD）	0.794±0.043	0.263±0.041
	30	1764	208.33	128	237	28.67	115.417	0.248404
SiN3B	31	1320	129.695	0	255	125.305	128.203	0.977395			normal	PD
	32	1320	180.19	18	240	59.81	121.503	0.492251		SiN3B	0.977395	0.492251
	33	1475	133.999	0	226	92.001	128.574	0.715549			0.715549	0.44415
	34	1475	183.831	18	236	52.169	117.458	0.44415			0.741991	0.432189
	35	1586	137.776	0	225	87.224	117.554	0.741991		SiN3B（mean±SD）	0.811±0.144	0.456±0.031
	36	1586	185.118	18	235	49.882	115.417	0.432189
STX1A	37	1134	82.334	0	207	124.666	128.203	0.972411			normal	PD
	38	1134	142.552	1	200	57.448	121.503	0.472811		STX1A	0.972411	0.472811
	39	1386	103.284	0	213	109.716	128.574	0.85333			0.85333	0.555935
	40	1386	145.701	1	211	65.299	117.458	0.555935			0.833932	0.490534
	41	1632	114.968	0	213	98.032	117.554	0.833932		STX1A（mean±SD）	0.886±0.074	0.506±0.043
	42	1632	153.384	1	210	56.616	115.417	0.490534
GAPDH	1	1240	45.797	0	174	128.203
	2	1240	47.497	0	169	121.503
	3	1449	60.426	0	189	128.574					normal	PD	t value	P value
	4	1449	56.542	0	174	117.458				GRIN1	0.967±0.071	0.458±0.050	42.48	0.0006
	5	1625	71.446	0	189	117.554				HABP4	1.122±0.047	0.681±0.028	8.972	0.0122
	6	1625	64.583	0	180	115.417				NME1	1.288±0.125	0.726±0.036	9.929	0.01
										PSMB7	0.794±0.043	0.263±0.041	11.4	0.0076
										SiN3B	0.811±0.144	0.456±0.031	4.171	0.014
										STX1A	0.886±0.074	0.506±0.043	0.0016	7.583
